# Supplementary material for: Is a Higher Amniotic Fluid Viral Load Associated with a Greater Risk of Fetal Injury in Congenital Cytomegalovirus Infection—A Systematic Review and Meta-Analysis
Source: J Clin Med. 2024 Apr 7;13(7):2136. doi: 10.3390/jcm13072136 (PMC11012373; doi:10.3390/jcm13072136)
Supplement: Supplementary file 1 [file jcm-13-02136-s001.zip]

Archive with 1 entries (1 files):
- jcm-2890788-supplementary.pdf
